# Supplementary material for: Burkholderia pseudomallei type III secreted protein BipC: role in actin modulation and translocation activities required for the bacterial intracellular lifecycle
Source: PeerJ. 2016 Dec 21;4:e2532. doi: 10.7717/peerj.2532 (PMC5180589; doi:10.7717/peerj.2532)
Supplement: Supplemental Information 1 [file peerj-04-2532-s006.xlsx]

## Sheet: CD
190	5.44231
191	5.51359
192	6.4085
193	8.18361
194	9.39344
195	8.21029
196	5.18522
197	3.56313
198	1.54583
199	-1.03325
200	-3.69212
201	-5.70127
202	-7.77183
203	-9.35836
204	-10.812
205	-11.6477
206	-12.1638
207	-12.3893
208	-12.2143
209	-11.7928
210	-11.2497
211	-10.5197
212	-10.1513
213	-9.88184
214	-9.78709
215	-9.5509
216	-9.3667
217	-9.18617
218	-9.04617
219	-8.90207
220	-8.87139
221	-8.82279
222	-8.77907
223	-8.58049
224	-8.37947
225	-8.15864
226	-7.90966
227	-7.60661
228	-7.37257
229	-7.04931
230	-6.71178
231	-6.33966
232	-5.77607
233	-5.14571
234	-4.42221
235	-3.74439
236	-3.1607
237	-2.61548
238	-2.22023
239	-1.882
240	-1.57336
241	-1.33999
242	-1.19492
243	-1.1847
244	-1.12374
245	-1.07604
246	-0.988387
247	-0.878854
248	-0.748984
249	-0.598913
250	-0.546442
251	-0.563108
252	-0.564722
253	-0.601327
254	-0.608703
255	-0.633014
256	-0.617459
257	-0.628889
258	-0.591517
259	-0.574099
260	-0.547037

## Sheet: Temp_222
CircularDichroism
HT
Absorbance
Voltage
Count	Time-per-point: 0.5s (25us x 20000)
Temperature
Data:
CircularDichroism			CircularDichroism
Temperature	Wavelength		Temperature	Wavelength
	222			Smooth (s):1
20	-9.06318		90	-5.11162
21.5	-9.10891		88.5	-4.94662
23	-8.90868		87	-5.13201
24.5	-8.93068		85.5	-5.27324
26	-9.02281		84	-5.28821
27.5	-9.32097		82.5	-5.35386
29	-9.07676		81	-5.3783
30.5	-8.96683		79.5	-5.49726
32	-8.77673		78	-5.58524
33.5	-8.94615		76.5	-5.62884
35	-9.11668		75	-5.6213
36.5	-8.94178		73.5	-5.65414
38	-8.79224		72	-5.70262
39.5	-8.86607		70.5	-5.76242
41	-8.9188		69	-5.82054
42.5	-8.87517		67.5	-5.87488
44	-8.4798		66	-5.90523
45.5	-9.01888		64.5	-5.93142
47	-8.93312		63	-5.98268
48.5	-8.8995		61.5	-5.995
50	-8.8417		60	-6.04175
51.5	-8.75798		58.5	-6.08422
53	-8.63272		57	-6.1184
54.5	-8.50239		55.5	-6.16426
56	-8.38361		54	-6.19493
57.5	-8.26727		52.5	-6.22922
59	-8.49575		51	-6.26622
60.5	-7.97675		49.5	-6.29131
62	-8.12004		48	-6.32553
63.5	-8.06604		46.5	-6.35933
65	-7.85294		45	-6.42213
66.5	-7.97054		43.5	-6.44736
68	-7.22698		42	-6.45654
69.5	-7.54796		40.5	-6.47016
71	-7.69989		39	-6.51159
72.5	-7.35041		37.5	-6.5636
74	-6.87056		36	-6.61533
75.5	-6.52458		34.5	-6.66869
77	-6.12543		33	-6.70429
78.5	-6.34932		31.5	-6.70695
80	-5.78594		30	-6.74676
81.5	-5.57653		28.5	-6.78646
83	-5.58685		27	-6.73042
84.5	-5.25587		25.5	-6.84353
86	-5.04747		24	-6.88717
87.5	-5.32645		22.5	-6.86291
89	-5.25541		21	-6.56528
