# Supplementary material for: Burkholderia pseudomallei type III secreted protein BipC: role in actin modulation and translocation activities required for the bacterial intracellular lifecycle
Source: PeerJ. 2016 Dec 21;4:e2532. doi: 10.7717/peerj.2532 (PMC5180589; doi:10.7717/peerj.2532)
Supplement: Supplemental Information 3 [file peerj-04-2532-s008.xlsx]

## Sheet: Sheet1
		Actin Polymerization assay
		Sample BipC- Conce 250ug/ml
		Fluorometric: Ex:360 Em:410
	Time (s)	Blank G-Buffer	Positive Cont	C2: Neg Cont (Test buffer)	D2: Neg Cont (Test buffer)	Negative Control	C4: BipC 250ug/ml	D4 : BipC 250ug/ml	250 ugml	C3: BipC 125ug/ml	D3 : BipC 125ug/ml	125ugml	A3: BipC 62.5ug/ml	B3 : BipC 62.5ug/ml	62.5ugml	A4: BipC 31.25ug/ml	B4 : BipC 31.25ug/ml	31.3ugml	A5: BipC 15.6 ug/ml	B5 : BipC 15.6ug/ml	15.6ugml	A6 : BipC 7.8 ug/ml	B6 : BipC 7.8 ug/ml	7.8ugml
1	60	0.673224	23.5138	21.3474	22.2481	21.7978	20.8754	24.4838	22.6796	23.3787	21.9751	22.6769	21.0687	23.8698	22.4693	21.2817	22.6598	21.9708	22.2705	23.2493	22.7599	21.8027	23.3976	22.6001
2	120	0.652355	22.5392	22.0723	22.5746	22.3235	20.9512	24.7646	22.8579	23.2115	21.3329	22.2722	20.7908	22.6649	21.7279	20.6742	21.8449	21.2595	22.8455	21.7854	22.3154	23.1208	24.1422	23.6315
5	300	0.827958	23.887	22.4233	22.3157	22.3695	21.6556	24.2063	22.9309	22.9882	21.6158	22.302	21.0587	23.6936	22.3762	21.3314	21.8414	21.5864	23.5691	23.1346	23.3518	21.8539	24.0485	22.9512
6	360	0.74342	22.6831	21.6747	23.2205	22.4476	21.6319	23.4595	22.5457	23.3816	21.774	22.5778	22.0021	23.0337	22.5179	20.3303	22.2827	21.3065	22.6032	22.6551	22.6292	22.3542	24.4848	23.4195
10	600	1.08855	23.3439	22.5417	21.5443	22.043	21.3947	23.5971	22.4959	23.3445	22.7653	23.0549	21.5124	22.4299	21.9712	20.3326	22.8366	21.5846	22.3908	22.7371	22.5639	21.6779	24.1336	22.9058
14	840	1.00846	22.7332	22.0096	22.3828	22.1962	21.6106	24.1299	22.8702	23.2469	20.9172	22.0821	20.8056	22.5972	21.7014	20.2031	22.3698	21.2865	22.8637	22.2571	22.5604	22.2291	23.7578	22.9934
15	900	1.01335	23.9205	21.6429	21.9626	21.8027	22.2319	24.4344	23.3331	22.8658	21.8895	22.3777	20.903	23.341	22.122	20.2138	21.89	21.0519	22.4847	22.5262	22.5054	22.6263	23.9156	23.2709
16	960	0.48711	37.333	22.0115	18.9446	20.4781	52.1117	53.6323	52.872	44.5701	43.9423	44.2562	31.9558	26.9051	29.4305	20.73	21.0848	20.9074	19.5561	20.0975	19.8268	20.762	20.6994	20.7307
17	1020	0.881308	43.7265	19.9405	23.2459	21.5932	55.9294	54.9816	55.4555	46.6033	45.6836	46.1435	31.9103	32.4972	32.2037	22.2603	20.5469	21.4036	20.3915	18.9543	19.6729	20.0819	21.9205	21.0012
18	1080	1.53469	49.8441	20.5352	21.3741	20.9547	59.2347	58.1131	58.6739	47.2694	51.478	49.3737	33.4239	31.2517	32.3378	21.3914	23.192	22.2917	20.5342	19.3967	19.9654	20.0645	21.8112	20.9378
19	1140	0.305294	55.7528	21.3331	18.6742	20.0037	60.7846	61.8092	61.2969	52.2494	52.3812	52.3153	35.7815	31.5651	33.6733	22.8664	21.7931	22.3297	19.9839	19.9893	19.9866	20.668	20.7343	20.7011
20	1200	0.954237	61.4619	20.2712	21.4114	20.8413	64.774	62.5873	63.6806	50.7339	55.6872	53.2105	36.5173	33.7557	35.1365	21.5029	24.2189	22.8609	20.4987	19.3807	19.9397	20.0462	21.4816	20.7639
21	1260	0.34327	65.8221	21.1869	19.4853	20.3361	65.6315	66.115	65.8732	53.7446	56.6128	55.1787	38.4508	33.7955	36.1231	23.5881	22.2179	22.903	19.7385	20.0835	19.911	20.759	20.8561	20.8075
22	1320	0.936585	69.65	19.8121	21.5233	20.6677	69.0028	67.1849	68.0939	54.0692	59.2094	56.6393	38.9265	36.2749	37.6007	19.4755	23.1817	21.3286	20.5027	19.4714	19.987	20.2178	21.5459	20.8819
23	1380	0.279235	72.3233	20.5742	19.839	20.2066	69.8436	70.3517	70.0976	57.03	60.5521	58.791	41.1929	35.7984	38.4956	23.7163	22.7061	23.2112	19.7069	20.3101	20.0085	20.7058	20.8354	20.7706
24	1440	1.00704	75.9722	19.6916	21.312	20.5018	73.1209	71.0807	72.1008	56.5538	63.7854	60.1696	41.4954	38.0175	39.7565	22.2035	24.5316	23.3676	20.6342	19.2932	19.9637	19.9951	21.5299	20.7625
25	1500	0.248867	79.2319	20.6515	19.4988	20.0752	73.8042	73.836	73.8201	60.2788	63.6224	61.9506	43.4124	37.9093	40.6608	21.9414	22.9095	22.4255	19.5507	20.3482	19.9494	20.4968	20.5423	20.5196
35	2100	0.337393	100.675	20.3917	17.6787	19.0352	87.5095	87.2248	87.3672	71.9039	76.0173	73.9606	53.7093	44.746	49.2276	22.5429	24.4069	23.4749	19.3519	19.6615	19.5067	20.643	20.1359	20.3895
45	2700	0.332866	112.35	19.7355	15.9877	17.8616	96.1909	95.0988	95.6448	80.1287	83.7889	81.9588	61.1128	52.857	56.9849	24.6264	25.3437	24.9851	19.0346	19.5759	19.3053	19.8178	19.7324	19.7751
55	3300	0.798455	117.869	18.9713	16.9433	17.9573	101.746	100.411	101.078	85.1848	89.8346	87.5097	66.7825	59.0368	62.9096	27.2714	26.7736	27.0225	19.143	19.3527	19.2478	19.6896	19.4934	19.5915
65	3900	0.123077	122.964	18.4592	16.5444	17.5018	106.059	104.525	105.292	89.4487	94.3173	91.883	71.5744	63.364	67.4692	25.4773	28.1232	26.8002	18.7213	19.1081	18.9147	19.3615	19.1842	19.2728
75	4500	0.337739	126.186	17.5758	16.3075	16.9417	107.417	108.786	108.102	91.4113	98.0494	94.7304	75.2622	67.3675	71.3149	29.7404	29.4242	29.5823	18.3577	18.7799	18.5688	19.011	18.6866	18.8488
85	5100	0.243261	129.47	17.5017	15.4706	16.4861	111.309	109.254	110.281	95.9752	100.53	98.2526	78.8052	70.1346	74.4699	29.0076	30.4774	29.7425	18.3058	18.7683	18.5371	18.9131	18.5088	18.711
95	5700	0.132321	130.554	16.6135	15.4942	16.0538	112.922	111.139	112.03	96.1099	99.3009	97.7054	80.8938	72.7866	76.8402	32.4775	28.7323	30.6049	17.6252	18.3925	18.0088	18.3445	18.3665	18.3555
105	6300	0.376056	130.69	16.956	13.7905	15.3732	114.487	111.633	113.06	99.325	105.19	102.257	84.1067	74.4747	79.2907	31.8969	32.7251	32.311	17.8131	18.4429	18.128	18.2414	18.0189	18.1302
115	6900	0.134729	131.51	15.9837	14.8913	15.4375	115.635	111.944	113.79	99.5939	107.397	103.495	85.4873	76.7504	81.1189	34.358	34.0024	34.1802	17.8682	18.5573	18.2127	18.1698	17.5408	17.8553
125	7500	0.214314	131.625	16.3127	13.1428	14.7278	116.401	112.423	114.412	99.226	108.048	103.637	89.976	79.8725	84.9243	34.5531	34.7526	34.6529	17.2006	18.5361	17.8683	18.2907	15.4336	16.8621
135	8100	0.274508	134.813	15.342	14.396	14.869	117.892	112.743	115.317	101.645	110.542	106.094	88.8593	79.8882	84.3738	36.3929	35.8253	36.1091	17.6013	18.1833	17.8923	17.3031	17.3833	17.3432
145	8700	0.414331	134.774	17.2779	15.4549	16.3664	118.427	113.029	115.728	100.699	111.182	105.941	90.2886	82.0627	86.1757	36.512	36.771	36.6415	15.5633	19.378	17.4706	19.6666	18.8002	19.2334
155	9300	0.118213	135.981	14.7737	13.5107	14.1422	118.154	113.43	115.792	102.853	113.037	107.945	91.4084	82.3383	86.8734	38.7542	37.9075	38.3308	17.034	18.4668	17.7504	17.3764	16.8235	17.0999
161	9660	0.913531	136.578	13.6757	14.8095	14.2426	119.677	117.581	118.629	99.3261	112.288	105.807	91.235	84.099	87.667	39.4012	36.9715	38.1864	17.7673	16.9297	17.3485	16.1821	18.2899	17.236
162	9720	0.412606	137.075	15.0132	11.7394	13.3763	119.987	117.88	118.933	104.643	113.376	109.01	92.0283	82.6695	87.3489	37.3905	38.2665	37.8285	17.1954	17.9642	17.5798	17.2256	16.9294	17.0775
163	9780	0.880689	137.242	13.6358	14.7835	14.2096	120.133	117.936	119.035	99.406	113.65	106.528	91.5496	84.2179	87.8837	36.0113	39.1533	37.5823	17.734	17.4809	17.6075	16.4588	17.7468	17.1028
164	9840	0.54541	137.944	14.3582	13.3812	13.8697	120.189	118.854	119.522	102.894	113.531	108.213	92.2748	83.0252	87.65	37.8916	38.3296	38.1106	17.0278	17.8892	17.4585	16.8672	16.8218	16.8445
165	9900	1.07089	136.125	13.6113	14.5657	14.0885	120.2	119.023	119.612	101.747	115.125	108.436	91.7332	84.287	88.0101	37.9374	40.3715	39.1544	17.9045	17.2895	17.597	16.4104	17.6072	17.0088
