# Supplementary material for: Burkholderia pseudomallei type III secreted protein BipC: role in actin modulation and translocation activities required for the bacterial intracellular lifecycle
Source: PeerJ. 2016 Dec 21;4:e2532. doi: 10.7717/peerj.2532 (PMC5180589; doi:10.7717/peerj.2532)
Supplement: Supplemental Information 4 [file peerj-04-2532-s009.xlsx]

## Sheet: Sheet1
Actin Depolymerization assay
Sample BipC- Conce 250ug/ml
Fluorometric: Ex:360 Em:410
Reading	Reading	Sample
	Time (s)	Blank G-Buffer	C6 : Positive Cont	D6 : Positive Cont	Positive control	C7: Neg Cont (Test buffer)	D7: Neg Cont (Test buffer)	Negative control	C8: BipC 250ug/ml	D8 : BipC 250ug/ml	250 ug/ml	A8: BipC 125ug/ml	B8 : BipC 125ug/ml	125 ug/ml	A9: BipC 62.5ug/ml	B9 : BipC 62.5ug/ml	62.5ug/ml	A10: BipC 31.25ug/ml	B10 : BipC 31.25ug/ml	31.25ug/ml	A11: BipC 15.6 ug/ml	B11 : BipC 15.6ug/ml	15.6ug/ml	A12 : BipC 7.8 ug/ml	B12 : BipC 7.8 ug/ml	7.8 ug/ml
1	15	0.430646	110.985	109.759	110.372	116.06	113.483	114.772	110.353	105.289	107.821	111.482	111.426	111.454	108.573	112.816	110.695	108.603	108.869	108.736	109.666	108.648	109.157	113.62	108.087	110.853
10	150	0.452343	106.337	108.823	107.58	108.264	105.817	107.04	104.978	101.695	103.337	105.575	107.527	106.551	104.096	106.149	105.123	106.589	104.455	105.522	104.82	103.18	104	109.544	103.844	106.694
20	300	0.476435	102.017	101.055	101.536	103.7	101.326	102.513	102.386	99.3296	100.858	101.453	103.628	102.54	100.215	101.33	100.772	101.531	100.11	100.82	102.283	99.5035	100.893	104.362	100.057	102.21
30	450	0.5866	88.2278	91.1557	89.6917	86.7565	86.2278	86.4921	91.2537	90.8793	91.0665	88.4184	87.4689	87.9437	86.644	84.4659	85.555	84.7498	84.5872	84.6685	87.1616	84.8849	86.0233	89.8514	88.5257	89.1886
40	600	0.745538	87.3843	89.9819	88.6831	84.6348	84.2828	84.4588	91.1426	91.0546	91.0986	87.6986	88.0155	87.8571	84.9286	83.8559	84.3923	86.7484	83.5347	85.1415	86.8219	83.6039	85.2129	88.1358	86.6386	87.3872
50	750	0.832392	86.965	89.8213	88.3931	82.4358	82.9851	82.7105	90.3865	89.9616	90.174	86.9452	87.0181	86.9817	85.9869	83.3893	84.6881	84.9819	82.4006	83.6912	84.4207	81.8157	83.1182	85.6211	85.2464	85.4338
60	900	0.822783	87.5752	89.9631	88.7691	80.1899	81.6393	80.9146	90.1084	90.4446	90.2765	86.5321	86.0126	86.2724	84.9558	83.7936	84.3747	83.7305	80.4852	82.1079	84.4766	81.0134	82.745	85.1454	83.8141	84.4797
70	1050	0.673988	86.7869	89.7371	88.262	78.6897	79.9186	79.3041	89.9506	89.4854	89.718	85.8178	85.6335	85.7257	83.6072	82.2962	82.9517	83.0195	79.8237	81.4216	83.3046	79.6538	81.4792	83.8224	82.2606	83.0415
80	1200	0.621589	87.3824	90.1357	88.7591	78.183	78.3416	78.2623	89.671	89.658	89.6645	85.5908	84.7685	85.1797	82.1552	80.9686	81.5619	80.3996	78.6701	79.5349	81.2732	78.9207	80.0969	82.2043	81.7764	81.9904
90	1350	0.852613	87.4979	90.8469	89.1724	76.4371	77.0631	76.7501	88.9411	89.8257	89.3834	84.4402	84.3181	84.3792	81.5467	80.6825	81.1146	80.2883	78.4085	79.3484	79.2721	77.4138	78.343	80.7872	79.839	80.3131
100	1500	0.554252	87.9726	89.8213	88.897	74.8314	75.3992	75.1153	88.4417	89.3009	88.8713	83.9761	84.1559	84.066	83.7953	79.3986	81.5969	78.8335	77.1382	77.9858	78.7384	77.0356	77.887	79.9112	79.3105	79.6108
110	1650	0.788854	86.8697	90.3035	88.5866	73.9589	74.3178	74.1384	88.7007	89.0992	88.8999	84.2525	82.9132	83.5829	81.9157	79.7092	80.8124	79.5752	76.5432	78.0592	77.4754	75.3526	76.414	78.347	77.0877	77.7173
120	1800	0.857221	88.1048	91.0194	89.5621	72.3402	73.6501	72.9951	88.5151	88.1424	88.3287	83.3664	82.7643	83.0653	81.89	79.1047	80.4973	79.3111	75.2341	77.2726	76.5399	74.7107	75.6253	77.8905	76.4961	77.1933
220	3300	0.896899	87.3116	90.3159	88.8137	63.7267	65.17	64.4484	86.642	87.7921	87.2171	80.0834	78.9114	79.4974	74.581	74.3143	74.4477	69.9449	68.3468	69.1458	69.475	66.8369	68.1559	69.2119	68.5852	68.8986
230	3450	0.551889	85.9802	88.503	87.2416	60.2475	61.0611	60.6543	85.4624	87.2156	86.339	77.3472	77.3734	77.3603	72.2276	70.8479	71.5377	66.9451	65.5491	66.2471	64.9236	63.8071	64.3653	65.2699	65.6147	65.4423
240	3600	0.444137	86.2615	88.6975	87.4795	60.6332	61.1339	60.8835	86.0787	86.7499	86.4143	77.0708	78.1052	77.588	73.7474	71.9809	72.8641	68.1662	64.5333	66.3498	64.3259	62.9927	63.6593	65.4694	64.8633	65.1663
250	3750	0.974911	86.6053	88.1193	87.3623	59.9311	60.2763	60.1037	85.4106	86.9493	86.1799	77.3131	77.4923	77.4027	72.9327	70.8406	71.8867	67.9158	64.2084	66.0621	65.601	62.3322	63.9666	65.0608	64.2617	64.6612
260	3900	0.475569	85.8256	88.3322	87.0789	59.1418	60.3178	59.7298	86.0826	87.0025	86.5426	77.2169	77.4061	77.3115	73.6363	70.2783	71.9573	64.6816	63.5781	64.1299	64.2573	62.3575	63.3074	64.1239	63.1757	63.6498
270	4050	0.57575	86.9103	88.4604	87.6853	58.6666	59.3843	59.0255	85.4327	86.5063	85.9695	76.4191	76.7316	76.5754	72.7966	69.2606	71.0286	64.0287	63.587	63.8079	63.5944	61.4395	62.517	62.9993	63.2383	63.1188
280	4200	0.760528	86.7835	89.0514	87.9175	57.7952	58.8727	58.334	85.9038	85.9476	85.9257	76.4435	76.6897	76.5666	72.7191	70.0583	71.3887	65.7286	62.9852	64.3569	64.9542	61.38	63.1671	62.8198	62.7334	62.7766
290	4350	0.959179	86.5735	89.0969	87.8352	56.4271	58.1969	57.312	85.624	86.8998	86.2619	76.3458	75.7279	76.0369	70.9124	69.2353	70.0738	63.7745	62.1836	62.9791	61.9004	60.2088	61.0546	62.0759	61.8352	61.9556
300	4500	0.617074	86.2704	88.5918	87.4311	57.4025	58.449	57.9258	85.542	86.7192	86.1306	76.3527	75.4547	75.9037	72.5478	68.9912	70.7695	63.9223	62.2451	63.0837	61.4241	59.5897	60.5069	61.6496	61.0788	61.3642
310	4650	0.402467	85.1233	88.1489	86.6361	56.2296	57.4856	56.8576	86.2107	86.8498	86.5302	75.4967	75.9488	75.7228	71.7395	68.2887	70.0141	62.6289	61.1441	61.8865	60.9897	59.2411	60.1154	60.6807	60.5772	60.629
320	4800	0.701791	85.8027	88.4436	87.1232	56.0367	56.6535	56.3451	85.7866	86.8714	86.329	74.6682	74.88	74.7741	71.0521	67.855	69.4536	62.7277	60.9286	61.8282	60.5608	58.7451	59.653	60.4675	59.9109	60.1892
420	6300	0.880196	85.814	87.9078	86.8609	50.6597	51.8236	51.2416	85.5086	86.0613	85.785	72.8693	73.1924	73.0309	66.2277	64.7413	65.4845	61.6253	56.4462	59.0358	56.5886	54.1872	55.3879	55.3407	54.906	55.1234
830	12450	0.671748	87.8602	89.4646	88.6624	34.6752	36.02	35.3476	86.3841	87.1836	86.7839	66.936	67.0935	67.0148	54.4448	54.3012	54.373	46.2699	43.9255	45.0977	42.0943	39.8435	40.9689	40.0441	39.386	39.7151
840	12600	0.573959	88.2739	90.595	89.4344	34.844	35.8176	35.3308	87.4846	88.0472	87.7659	69.2246	68.5142	68.8694	56.2958	54.3846	55.3402	46.4997	44.5369	45.5183	43.1851	40.3284	41.7567	39.9384	39.2723	39.6054
850	12750	0.941932	88.2868	90.8243	89.5555	34.9178	35.9399	35.4288	89.144	89.3685	89.2562	70.9286	68.645	69.7868	56.3934	55.0137	55.7035	46.9158	44.1267	45.5212	43.6692	41.3132	42.4912	39.5176	39.8021	39.6599
860	12900	0.773904	88.6165	91.5066	90.0616	34.8416	35.7599	35.3008	90.925	89.98	90.4525	70.223	68.5797	69.4014	56.3228	54.3968	55.3598	47.0013	44.2087	45.605	42.6327	40.4573	41.545	39.5598	39.1147	39.3372
870	13050	0.852087	88.6313	92.8862	90.7588	35.3406	35.9083	35.6245	90.6123	93.6465	92.1294	69.271	69.5266	69.3988	55.7107	54.8045	55.2576	46.805	43.4918	45.1484	42.0564	40.003	41.0297	39.9065	39.0648	39.4856
